# Supplementary material for: Copolymers of 4-Trimethylsilyl Diphenyl Acetylene and 1-Trimethylsilyl-1-Propyne: Polymer Synthesis and Luminescent Property Adjustment
Source: Molecules. 2022 Dec 21;28(1):27. doi: 10.3390/molecules28010027 (PMC9822087; doi:10.3390/molecules28010027)
Supplement: Supplementary file 1 [file molecules-28-00027-s001.zip]

Archive with 1 entries (1 files):
- molecules-2109221-supplementary.pdf
